# Supplementary material for: Identification, Expression Profiling, Microbial Binding, and Agglutination Analyses of Two Cathepsin B Genes in Black Rockfish (Sebastes schlegelii)
Source: Mar Drugs. 2025 May 18;23(5):213. doi: 10.3390/md23050213 (PMC12112843; doi:10.3390/md23050213)
Supplement: Supplementary file 1 [file marinedrugs-23-00213-s001.zip]

Archive with 1 entries (1 files):
- marinedrugs-3577777-supplementary.pdf
